# Supplementary material for: The Micro–Macro Interlaminar Properties of Continuous Carbon Fiber-Reinforced Polyphenylene Sulfide Laminates Made by Thermocompression to Simulate the Consolidation Process in FDM
Source: Polymers (Basel). 2022 Jan 12;14(2):301. doi: 10.3390/polym14020301 (PMC8781787; doi:10.3390/polym14020301)
Supplement: Supplementary file 1 [file polymers-14-00301-s001.zip]

Archive with 1 entries (1 files):
- polymers-1497282-supplementary.pdf
